# Supplementary material for: De Novo Drug Design Using Transformer-Based Machine Translation and Reinforcement Learning of an Adaptive Monte Carlo Tree Search
Source: Pharmaceuticals (Basel). 2024 Jan 27;17(2):161. doi: 10.3390/ph17020161 (PMC10892138; doi:10.3390/ph17020161)
Supplement: Supplementary file 1 [file pharmaceuticals-17-00161-s001.zip]

Archive with 1 entries (1 files):
- pharmaceuticals-2718660-supplementary.xlsx
