# Supplementary material for: De Novo Drug Design Using Transformer-Based Machine Translation and Reinforcement Learning of an Adaptive Monte Carlo Tree Search
Source: Pharmaceuticals (Basel). 2024 Jan 27;17(2):161. doi: 10.3390/ph17020161 (PMC10892138; doi:10.3390/ph17020161)
Supplement: Supplementary file 1 [file pharmaceuticals-17-00161-s001.zip › pharmaceuticals-2718660-supplementary.xlsx]

## Sheet: Sheet1
Table S1: Annotation of the molecules generated by drugAI
Generated molecule (SMILES)	Superclass	Class	subClass	percent similarity	Best match
O=C1c2cc(N3CCNCC3)ccc2C(OC2CCc3ccccc32)c2ccccc21	Benzenoid	Benzene and substituted derivatives	Anilides	0.782	N-{4-[4-benzyl-3-(hydroxymethyl)-5-oxomorpholin-2-yl]phenyl}-2-methylbenzamide
O=C1c2cc(N3CCN(c4cnc5ncccc5c4)CC3)ccc2CCCc2ccccc21	Benzenoid	Benzene and substituted derivatives	Benzoyl derivatives	0.824	N-{3-[2-(pyridin-3-yl)piperidine-1-carbonyl]phenyl}pyrimidin-2-amine
O=C1c2cc(N3CCNCC3)cc(-c3cccc(/C=C/C(=O)Nc4ccccc4)c3)c2C(=O)N1	Organoheterocyclic compounds	Isoindoles and derivatives	Isoindoles	0.863	2-{[(naphthalen-2-yl)amino]methyl}-2,3-dihydro-1H-isoindole-1,3-dione
O=C1c2cc(N3CCNC(c4ncc(C(F)(F)F)cc4Cl)CC3)ccc2COC1O	Benzenoid	Benzene and substituted derivatives	Anilides	0.797	3-chloro-4-fluoro-N-{4-[3-(hydroxymethyl)-5-oxo-4-[(pyridin-3-yl)methyl]morpholin-2-yl]phenyl}benzamide
O=C1c2cc(N3CCNCC3)ccc2OC(COc2cccc([N+](=O)[O-])c2)Cc2ccccc21	Phenylpropanoids and polyketides	Flavonoids	Flavones	0.795	2-methoxy-N-[2-(2-methylphenyl)-4-oxo-4H-chromen-6-yl]benzamide
O=C1c2cc(N3CCNCC3)nc-c3ccc(C(=O)c4cc(F)cc(F)c4)cc3c2CCC1=O	Benzenoid	Benzene and substituted derivatives	Benzoyl derivatives	0.716	2-[3-(2-oxo-2-phenylethylidene)-decahydroquinoxalin-2-ylidene]-1-phenylethan-1-one
O=C1c2cc(N3CCNC4C3CC5CC(C4)OC5)ccc2C(=O)c2ccc(Cl)cc2N1	Organoheterocyclic compounds	Quinoles and derivatives	Quinole carboxamide	0.785	1-{[(5-chloro-2-methylphenyl)carbamoyl]methyl}-2-oxo-N-propyl-1,2-dihydroquinoline-4-carboxamide
O=C1c2cc(N3CCNCC3)nc(-c3cccc(C(F)(F)F)c3)c2CCc2ccccc21	Benzenoid	Anthracenes	Anthracenes	0.875	15-[(1-methylpiperidin-4-yl)amino]-14-azatetracyclo[7.7.1.0²,⁷.0¹³,¹⁷]heptadeca-1(16),2,4,6,9(17),10,12,14-octaen-8-one
O=C1c2cc(N3CCNCC3)ccc2C(OC2Cc3ccccc3C2)=C2C(=O)CCC(O)C(F)(F)C21	Benzenoid	Benzene and substituted derivatives	Anilides	0.793	N-{4-[4-(2-aminoethyl)-3-(hydroxymethyl)-5-oxomorpholin-2-yl]phenyl}-4-(trifluoromethyl)benzamide
O=C1c2cc(N3CCNCC3)ccc2OC/C1=C(\O)c1cccc(-c2ccncc2)c1	Phenylpropanoids and polyketides	Flavonoids	Flavones	0.882	N-[2-(3-methylphenyl)-4-oxo-4H-chromen-6-yl]pyridine-4-carboxamide
